# Supplementary material for: Field data sets for seagrass biophysical properties for the Eastern Banks, Moreton Bay, Australia, 2004–2014
Source: Sci Data. 2015 Aug 4;2:150040. doi: 10.1038/sdata.2015.40 (PMC4550905; doi:10.1038/sdata.2015.40)
Supplement: Supplementary file 1 [file sdata201540-isa1.zip]

Archive with 3 entries (3 files):
- i_Investigation.txt
- s_study_Roelfsema.txt
- a_assay_Roelfsema.txt
