# Supplementary material for: Field data sets for seagrass biophysical properties for the Eastern Banks, Moreton Bay, Australia, 2004–2014
Source: Sci Data. 2015 Aug 4;2:150040. doi: 10.1038/sdata.2015.40 (PMC4550905; doi:10.1038/sdata.2015.40)
Supplement: Supplementary file 1 [file sdata201540-isa1.zip › a_assay_Roelfsema.txt]

Sample Name	Protocol REF	Parameter Value[number of transects]	Parameter Value[number of photographs]	Parameter Value[length of transect]	Unit	Term Source REF	Term Accession Number	Protocol REF	Assay Name	Raw Data File	Comment [Data Repository]	Comment [Data Record Accession]	Comment [Data Record URI]
Alismatales	Georeferenced Photo Transects	56	2316	100	meter	UO	UO:0000008	Photograph analysis for seagrass species and percentage cover	Alismatales_2004 June	10.1594/PANGAEA.846264	PANGAEA	10.1594/PANGAEA.846147	http://doi.pangaea.de/10.1594/PANGAEA.846147
Cymodocea serrulata	Georeferenced Photo Transects	56	2316	100	meter	UO	UO:0000008	Photograph analysis for seagrass species and percentage cover	Cymodocea serrulata_2004 June	10.1594/PANGAEA.846264	PANGAEA	10.1594/PANGAEA.846147	http://doi.pangaea.de/10.1594/PANGAEA.846147
Halodule uninervis	Georeferenced Photo Transects	56	2316	100	meter	UO	UO:0000008	Photograph analysis for seagrass species and percentage cover	Halodule uninervis_2004 June	10.1594/PANGAEA.846264	PANGAEA	10.1594/PANGAEA.846147	http://doi.pangaea.de/10.1594/PANGAEA.846147
Halophila ovalis	Georeferenced Photo Transects	56	2316	100	meter	UO	UO:0000008	Photograph analysis for seagrass species and percentage cover	Halophila ovalis_2004 June	10.1594/PANGAEA.846264	PANGAEA	10.1594/PANGAEA.846147	http://doi.pangaea.de/10.1594/PANGAEA.846147
Halophila spinulosa	Georeferenced Photo Transects	56	2316	100	meter	UO	UO:0000008	Photograph analysis for seagrass species and percentage cover	Halophila spinulosa_2004 June	10.1594/PANGAEA.846264	PANGAEA	10.1594/PANGAEA.846147	http://doi.pangaea.de/10.1594/PANGAEA.846147
Syringodium isoetifolium	Georeferenced Photo Transects	56	2316	100	meter	UO	UO:0000008	Photograph analysis for seagrass species and percentage cover	Syringodium isoetifolium_2004 June	10.1594/PANGAEA.846264	PANGAEA	10.1594/PANGAEA.846147	http://doi.pangaea.de/10.1594/PANGAEA.846147
Zostera muelleri	Georeferenced Photo Transects	56	2316	100	meter	UO	UO:0000008	Photograph analysis for seagrass species and percentage cover	Zostera muelleri_2004 June	10.1594/PANGAEA.846264	PANGAEA	10.1594/PANGAEA.846147	http://doi.pangaea.de/10.1594/PANGAEA.846147
Hydroclathrus	Georeferenced Photo Transects	56	2316	100	meter	UO	UO:0000008	Photograph analysis for seagrass species and percentage cover	Hydroclathrus_2004 June	10.1594/PANGAEA.846264	PANGAEA	10.1594/PANGAEA.846147	http://doi.pangaea.de/10.1594/PANGAEA.846147
Porifera	Georeferenced Photo Transects	56	2316	100	meter	UO	UO:0000008	Photograph analysis for seagrass species and percentage cover	Porifera_2004 June	10.1594/PANGAEA.846264	PANGAEA	10.1594/PANGAEA.846147	http://doi.pangaea.de/10.1594/PANGAEA.846147
Alismatales	Georeferenced Photo Transects	16	1476	300-800	meter	UO	UO:0000008	Photograph analysis for seagrass species and percentage cover	Alismatales_2007 July	10.1594/PANGAEA.846142	PANGAEA	10.1594/PANGAEA.846147	http://doi.pangaea.de/10.1594/PANGAEA.846147
Cymodocea serrulata	Georeferenced Photo Transects	16	1476	300-800	meter	UO	UO:0000008	Photograph analysis for seagrass species and percentage cover	Cymodocea serrulata_2007 July	10.1594/PANGAEA.846142	PANGAEA	10.1594/PANGAEA.846147	http://doi.pangaea.de/10.1594/PANGAEA.846147
Halodule uninervis	Georeferenced Photo Transects	16	1476	300-800	meter	UO	UO:0000008	Photograph analysis for seagrass species and percentage cover	Halodule uninervis_2007 July	10.1594/PANGAEA.846142	PANGAEA	10.1594/PANGAEA.846147	http://doi.pangaea.de/10.1594/PANGAEA.846147
Halophila ovalis	Georeferenced Photo Transects	16	1476	300-800	meter	UO	UO:0000008	Photograph analysis for seagrass species and percentage cover	Halophila ovalis_2007 July	10.1594/PANGAEA.846142	PANGAEA	10.1594/PANGAEA.846147	http://doi.pangaea.de/10.1594/PANGAEA.846147
Halophila spinulosa	Georeferenced Photo Transects	16	1476	300-800	meter	UO	UO:0000008	Photograph analysis for seagrass species and percentage cover	Halophila spinulosa_2007 July	10.1594/PANGAEA.846142	PANGAEA	10.1594/PANGAEA.846147	http://doi.pangaea.de/10.1594/PANGAEA.846147
Syringodium isoetifolium	Georeferenced Photo Transects	16	1476	300-800	meter	UO	UO:0000008	Photograph analysis for seagrass species and percentage cover	Syringodium isoetifolium_2007 July	10.1594/PANGAEA.846142	PANGAEA	10.1594/PANGAEA.846147	http://doi.pangaea.de/10.1594/PANGAEA.846147
Zostera muelleri	Georeferenced Photo Transects	16	1476	300-800	meter	UO	UO:0000008	Photograph analysis for seagrass species and percentage cover	Zostera muelleri_2007 July	10.1594/PANGAEA.846142	PANGAEA	10.1594/PANGAEA.846147	http://doi.pangaea.de/10.1594/PANGAEA.846147
Halimeda	Georeferenced Photo Transects	16	1476	300-800	meter	UO	UO:0000008	Photograph analysis for seagrass species and percentage cover	Halimeda_2007 July	10.1594/PANGAEA.846142	PANGAEA	10.1594/PANGAEA.846147	http://doi.pangaea.de/10.1594/PANGAEA.846147
Udotea	Georeferenced Photo Transects	16	1476	300-800	meter	UO	UO:0000008	Photograph analysis for seagrass species and percentage cover	Udotea_2007 July	10.1594/PANGAEA.846142	PANGAEA	10.1594/PANGAEA.846147	http://doi.pangaea.de/10.1594/PANGAEA.846147
Caulerpa	Georeferenced Photo Transects	16	1476	300-800	meter	UO	UO:0000008	Photograph analysis for seagrass species and percentage cover	Caulerpa_2007 July	10.1594/PANGAEA.846142	PANGAEA	10.1594/PANGAEA.846147	http://doi.pangaea.de/10.1594/PANGAEA.846147
Hydroclathrus	Georeferenced Photo Transects	16	1476	300-800	meter	UO	UO:0000008	Photograph analysis for seagrass species and percentage cover	Hydroclathrus_2007 July	10.1594/PANGAEA.846142	PANGAEA	10.1594/PANGAEA.846147	http://doi.pangaea.de/10.1594/PANGAEA.846147
Sargassum	Georeferenced Photo Transects	16	1476	300-800	meter	UO	UO:0000008	Photograph analysis for seagrass species and percentage cover	Sargassum_2007 July	10.1594/PANGAEA.846142	PANGAEA	10.1594/PANGAEA.846147	http://doi.pangaea.de/10.1594/PANGAEA.846147
Holothuroidea	Georeferenced Photo Transects	16	1476	300-800	meter	UO	UO:0000008	Photograph analysis for seagrass species and percentage cover	Holothuroidea_2007 July	10.1594/PANGAEA.846142	PANGAEA	10.1594/PANGAEA.846147	http://doi.pangaea.de/10.1594/PANGAEA.846147
Porifera	Georeferenced Photo Transects	16	1476	300-800	meter	UO	UO:0000008	Photograph analysis for seagrass species and percentage cover	Porifera_2007 July	10.1594/PANGAEA.846142	PANGAEA	10.1594/PANGAEA.846147	http://doi.pangaea.de/10.1594/PANGAEA.846147
Asteroidea	Georeferenced Photo Transects	16	1476	300-800	meter	UO	UO:0000008	Photograph analysis for seagrass species and percentage cover	Asteroidea_2007 July	10.1594/PANGAEA.846142	PANGAEA	10.1594/PANGAEA.846147	http://doi.pangaea.de/10.1594/PANGAEA.846147
Echinoidea	Georeferenced Photo Transects	16	1476	300-800	meter	UO	UO:0000008	Photograph analysis for seagrass species and percentage cover	Echinoidea_2007 July	10.1594/PANGAEA.846142	PANGAEA	10.1594/PANGAEA.846147	http://doi.pangaea.de/10.1594/PANGAEA.846147
Alismatales	Georeferenced Photo Transects	35	4150	300-800	meter	UO	UO:0000008	Photograph analysis for seagrass species and percentage cover	Alismatales_2011 June	10.1594/PANGAEA.846143	PANGAEA	10.1594/PANGAEA.846147	http://doi.pangaea.de/10.1594/PANGAEA.846147
Cymodocea serrulata	Georeferenced Photo Transects	35	4150	300-800	meter	UO	UO:0000008	Photograph analysis for seagrass species and percentage cover	Cymodocea serrulata_2011 June	10.1594/PANGAEA.846143	PANGAEA	10.1594/PANGAEA.846147	http://doi.pangaea.de/10.1594/PANGAEA.846147
Halophila ovalis	Georeferenced Photo Transects	35	4150	300-800	meter	UO	UO:0000008	Photograph analysis for seagrass species and percentage cover	Halophila ovalis_2011 June	10.1594/PANGAEA.846143	PANGAEA	10.1594/PANGAEA.846147	http://doi.pangaea.de/10.1594/PANGAEA.846147
Halodule uninervis	Georeferenced Photo Transects	35	4150	300-800	meter	UO	UO:0000008	Photograph analysis for seagrass species and percentage cover	Halodule uninervis_2011 June	10.1594/PANGAEA.846143	PANGAEA	10.1594/PANGAEA.846147	http://doi.pangaea.de/10.1594/PANGAEA.846147
Halophila spinulosa	Georeferenced Photo Transects	35	4150	300-800	meter	UO	UO:0000008	Photograph analysis for seagrass species and percentage cover	Halophila spinulosa_2011 June	10.1594/PANGAEA.846143	PANGAEA	10.1594/PANGAEA.846147	http://doi.pangaea.de/10.1594/PANGAEA.846147
Syringodium isoetifolium	Georeferenced Photo Transects	35	4150	300-800	meter	UO	UO:0000008	Photograph analysis for seagrass species and percentage cover	Syringodium isoetifolium_2011 June	10.1594/PANGAEA.846143	PANGAEA	10.1594/PANGAEA.846147	http://doi.pangaea.de/10.1594/PANGAEA.846147
Zostera muelleri	Georeferenced Photo Transects	35	4150	300-800	meter	UO	UO:0000008	Photograph analysis for seagrass species and percentage cover	Zostera muelleri_2011 June	10.1594/PANGAEA.846143	PANGAEA	10.1594/PANGAEA.846147	http://doi.pangaea.de/10.1594/PANGAEA.846147
Halimeda	Georeferenced Photo Transects	35	4150	300-800	meter	UO	UO:0000008	Photograph analysis for seagrass species and percentage cover	Halimeda_2011 June	10.1594/PANGAEA.846143	PANGAEA	10.1594/PANGAEA.846147	http://doi.pangaea.de/10.1594/PANGAEA.846147
Padina	Georeferenced Photo Transects	35	4150	300-800	meter	UO	UO:0000008	Photograph analysis for seagrass species and percentage cover	Padina_2011 June	10.1594/PANGAEA.846143	PANGAEA	10.1594/PANGAEA.846147	http://doi.pangaea.de/10.1594/PANGAEA.846147
Udotea	Georeferenced Photo Transects	35	4150	300-800	meter	UO	UO:0000008	Photograph analysis for seagrass species and percentage cover	Udotea_2011 June	10.1594/PANGAEA.846143	PANGAEA	10.1594/PANGAEA.846147	http://doi.pangaea.de/10.1594/PANGAEA.846147
Caulerpa	Georeferenced Photo Transects	35	4150	300-800	meter	UO	UO:0000008	Photograph analysis for seagrass species and percentage cover	Caulerpa_2011 June	10.1594/PANGAEA.846143	PANGAEA	10.1594/PANGAEA.846147	http://doi.pangaea.de/10.1594/PANGAEA.846147
Hydroclathrus	Georeferenced Photo Transects	35	4150	300-800	meter	UO	UO:0000008	Photograph analysis for seagrass species and percentage cover	Hydroclathrus_2011 June	10.1594/PANGAEA.846143	PANGAEA	10.1594/PANGAEA.846147	http://doi.pangaea.de/10.1594/PANGAEA.846147
Sargassum	Georeferenced Photo Transects	35	4150	300-800	meter	UO	UO:0000008	Photograph analysis for seagrass species and percentage cover	Sargassum_2011 June	10.1594/PANGAEA.846143	PANGAEA	10.1594/PANGAEA.846147	http://doi.pangaea.de/10.1594/PANGAEA.846147
Anemone	Georeferenced Photo Transects	35	4150	300-800	meter	UO	UO:0000008	Photograph analysis for seagrass species and percentage cover	Anemone_2011 June	10.1594/PANGAEA.846143	PANGAEA	10.1594/PANGAEA.846147	http://doi.pangaea.de/10.1594/PANGAEA.846147
Pinna	Georeferenced Photo Transects	35	4150	300-800	meter	UO	UO:0000008	Photograph analysis for seagrass species and percentage cover	Pinna_2011 June	10.1594/PANGAEA.846143	PANGAEA	10.1594/PANGAEA.846147	http://doi.pangaea.de/10.1594/PANGAEA.846147
Holothuroidea	Georeferenced Photo Transects	35	4150	300-800	meter	UO	UO:0000008	Photograph analysis for seagrass species and percentage cover	Holothuroidea_2011 June	10.1594/PANGAEA.846143	PANGAEA	10.1594/PANGAEA.846147	http://doi.pangaea.de/10.1594/PANGAEA.846147
Porifera	Georeferenced Photo Transects	35	4150	300-800	meter	UO	UO:0000008	Photograph analysis for seagrass species and percentage cover	Porifera_2011 June	10.1594/PANGAEA.846143	PANGAEA	10.1594/PANGAEA.846147	http://doi.pangaea.de/10.1594/PANGAEA.846147
Asteroidea	Georeferenced Photo Transects	35	4150	300-800	meter	UO	UO:0000008	Photograph analysis for seagrass species and percentage cover	Asteroidea_2011 June	10.1594/PANGAEA.846143	PANGAEA	10.1594/PANGAEA.846147	http://doi.pangaea.de/10.1594/PANGAEA.846147
Echinoidea	Georeferenced Photo Transects	35	4150	300-800	meter	UO	UO:0000008	Photograph analysis for seagrass species and percentage cover	Echinoidea_2011 June	10.1594/PANGAEA.846143	PANGAEA	10.1594/PANGAEA.846147	http://doi.pangaea.de/10.1594/PANGAEA.846147
Alismatales	Georeferenced Photo Transects	30	3087	300-800	meter	UO	UO:0000008	Photograph analysis for seagrass species and percentage cover	Alismatales_2012 February	10.1594/PANGAEA.846144	PANGAEA	10.1594/PANGAEA.846147	http://doi.pangaea.de/10.1594/PANGAEA.846147
Cymodocea serrulata	Georeferenced Photo Transects	30	3087	300-800	meter	UO	UO:0000008	Photograph analysis for seagrass species and percentage cover	Cymodocea serrulata_2012 February	10.1594/PANGAEA.846144	PANGAEA	10.1594/PANGAEA.846147	http://doi.pangaea.de/10.1594/PANGAEA.846147
Halophila spinulosa	Georeferenced Photo Transects	30	3087	300-800	meter	UO	UO:0000008	Photograph analysis for seagrass species and percentage cover	Halophila spinulosa_2012 February	10.1594/PANGAEA.846144	PANGAEA	10.1594/PANGAEA.846147	http://doi.pangaea.de/10.1594/PANGAEA.846147
Halophila ovalis	Georeferenced Photo Transects	30	3087	300-800	meter	UO	UO:0000008	Photograph analysis for seagrass species and percentage cover	Halophila ovalis_2012 February	10.1594/PANGAEA.846144	PANGAEA	10.1594/PANGAEA.846147	http://doi.pangaea.de/10.1594/PANGAEA.846147
Halodule uninervis	Georeferenced Photo Transects	30	3087	300-800	meter	UO	UO:0000008	Photograph analysis for seagrass species and percentage cover	Halodule uninervis_2012 February	10.1594/PANGAEA.846144	PANGAEA	10.1594/PANGAEA.846147	http://doi.pangaea.de/10.1594/PANGAEA.846147
Syringodium isoetifolium	Georeferenced Photo Transects	30	3087	300-800	meter	UO	UO:0000008	Photograph analysis for seagrass species and percentage cover	Syringodium isoetifolium_2012 February	10.1594/PANGAEA.846144	PANGAEA	10.1594/PANGAEA.846147	http://doi.pangaea.de/10.1594/PANGAEA.846147
Zostera muelleri	Georeferenced Photo Transects	30	3087	300-800	meter	UO	UO:0000008	Photograph analysis for seagrass species and percentage cover	Zostera muelleri_2012 February	10.1594/PANGAEA.846144	PANGAEA	10.1594/PANGAEA.846147	http://doi.pangaea.de/10.1594/PANGAEA.846147
Halimeda	Georeferenced Photo Transects	30	3087	300-800	meter	UO	UO:0000008	Photograph analysis for seagrass species and percentage cover	Halimeda_2012 February	10.1594/PANGAEA.846144	PANGAEA	10.1594/PANGAEA.846147	http://doi.pangaea.de/10.1594/PANGAEA.846147
Padina	Georeferenced Photo Transects	30	3087	300-800	meter	UO	UO:0000008	Photograph analysis for seagrass species and percentage cover	Padina_2012 February	10.1594/PANGAEA.846144	PANGAEA	10.1594/PANGAEA.846147	http://doi.pangaea.de/10.1594/PANGAEA.846147
Udotea	Georeferenced Photo Transects	30	3087	300-800	meter	UO	UO:0000008	Photograph analysis for seagrass species and percentage cover	Udotea_2012 February	10.1594/PANGAEA.846144	PANGAEA	10.1594/PANGAEA.846147	http://doi.pangaea.de/10.1594/PANGAEA.846147
Caulerpa	Georeferenced Photo Transects	30	3087	300-800	meter	UO	UO:0000008	Photograph analysis for seagrass species and percentage cover	Caulerpa_2012 February	10.1594/PANGAEA.846144	PANGAEA	10.1594/PANGAEA.846147	http://doi.pangaea.de/10.1594/PANGAEA.846147
Hydroclathrus	Georeferenced Photo Transects	30	3087	300-800	meter	UO	UO:0000008	Photograph analysis for seagrass species and percentage cover	Hydroclathrus_2012 February	10.1594/PANGAEA.846144	PANGAEA	10.1594/PANGAEA.846147	http://doi.pangaea.de/10.1594/PANGAEA.846147
Sargassum	Georeferenced Photo Transects	30	3087	300-800	meter	UO	UO:0000008	Photograph analysis for seagrass species and percentage cover	Sargassum_2012 February	10.1594/PANGAEA.846144	PANGAEA	10.1594/PANGAEA.846147	http://doi.pangaea.de/10.1594/PANGAEA.846147
Anemone	Georeferenced Photo Transects	30	3087	300-800	meter	UO	UO:0000008	Photograph analysis for seagrass species and percentage cover	Anemone_2012 February	10.1594/PANGAEA.846144	PANGAEA	10.1594/PANGAEA.846147	http://doi.pangaea.de/10.1594/PANGAEA.846147
Pinna	Georeferenced Photo Transects	30	3087	300-800	meter	UO	UO:0000008	Photograph analysis for seagrass species and percentage cover	Pinna_2012 February	10.1594/PANGAEA.846144	PANGAEA	10.1594/PANGAEA.846147	http://doi.pangaea.de/10.1594/PANGAEA.846147
Holothuroidea	Georeferenced Photo Transects	30	3087	300-800	meter	UO	UO:0000008	Photograph analysis for seagrass species and percentage cover	Holothuroidea_2012 February	10.1594/PANGAEA.846144	PANGAEA	10.1594/PANGAEA.846147	http://doi.pangaea.de/10.1594/PANGAEA.846147
Porifera	Georeferenced Photo Transects	30	3087	300-800	meter	UO	UO:0000008	Photograph analysis for seagrass species and percentage cover	Porifera_2012 February	10.1594/PANGAEA.846144	PANGAEA	10.1594/PANGAEA.846147	http://doi.pangaea.de/10.1594/PANGAEA.846147
Asteroidea	Georeferenced Photo Transects	30	3087	300-800	meter	UO	UO:0000008	Photograph analysis for seagrass species and percentage cover	Asteroidea_2012 February	10.1594/PANGAEA.846144	PANGAEA	10.1594/PANGAEA.846147	http://doi.pangaea.de/10.1594/PANGAEA.846147
Echinoidea	Georeferenced Photo Transects	30	3087	300-800	meter	UO	UO:0000008	Photograph analysis for seagrass species and percentage cover	Echinoidea_2012 February	10.1594/PANGAEA.846144	PANGAEA	10.1594/PANGAEA.846147	http://doi.pangaea.de/10.1594/PANGAEA.846147
Alismatales	Georeferenced Photo Transects	32	3748	300-800	meter	UO	UO:0000008	Photograph analysis for seagrass species and percentage cover	Alismatales_2012 June	10.1594/PANGAEA.846146	PANGAEA	10.1594/PANGAEA.846147	http://doi.pangaea.de/10.1594/PANGAEA.846147
Cymodocea serrulata	Georeferenced Photo Transects	32	3748	300-800	meter	UO	UO:0000008	Photograph analysis for seagrass species and percentage cover	Cymodocea serrulata_2012 June	10.1594/PANGAEA.846146	PANGAEA	10.1594/PANGAEA.846147	http://doi.pangaea.de/10.1594/PANGAEA.846147
Halophila spinulosa	Georeferenced Photo Transects	32	3748	300-800	meter	UO	UO:0000008	Photograph analysis for seagrass species and percentage cover	Halophila spinulosa_2012 June	10.1594/PANGAEA.846146	PANGAEA	10.1594/PANGAEA.846147	http://doi.pangaea.de/10.1594/PANGAEA.846147
Halophila ovalis	Georeferenced Photo Transects	32	3748	300-800	meter	UO	UO:0000008	Photograph analysis for seagrass species and percentage cover	Halophila ovalis_2012 June	10.1594/PANGAEA.846146	PANGAEA	10.1594/PANGAEA.846147	http://doi.pangaea.de/10.1594/PANGAEA.846147
Halodule uninervis	Georeferenced Photo Transects	32	3748	300-800	meter	UO	UO:0000008	Photograph analysis for seagrass species and percentage cover	Halodule uninervis_2012 June	10.1594/PANGAEA.846146	PANGAEA	10.1594/PANGAEA.846147	http://doi.pangaea.de/10.1594/PANGAEA.846147
Syringodium isoetifolium	Georeferenced Photo Transects	32	3748	300-800	meter	UO	UO:0000008	Photograph analysis for seagrass species and percentage cover	Syringodium isoetifolium_2012 June	10.1594/PANGAEA.846146	PANGAEA	10.1594/PANGAEA.846147	http://doi.pangaea.de/10.1594/PANGAEA.846147
Zostera muelleri	Georeferenced Photo Transects	32	3748	300-800	meter	UO	UO:0000008	Photograph analysis for seagrass species and percentage cover	Zostera muelleri_2012 June	10.1594/PANGAEA.846146	PANGAEA	10.1594/PANGAEA.846147	http://doi.pangaea.de/10.1594/PANGAEA.846147
Halimeda	Georeferenced Photo Transects	32	3748	300-800	meter	UO	UO:0000008	Photograph analysis for seagrass species and percentage cover	Halimeda_2012 June	10.1594/PANGAEA.846146	PANGAEA	10.1594/PANGAEA.846147	http://doi.pangaea.de/10.1594/PANGAEA.846147
Padina	Georeferenced Photo Transects	32	3748	300-800	meter	UO	UO:0000008	Photograph analysis for seagrass species and percentage cover	Padina_2012 June	10.1594/PANGAEA.846146	PANGAEA	10.1594/PANGAEA.846147	http://doi.pangaea.de/10.1594/PANGAEA.846147
Udotea	Georeferenced Photo Transects	32	3748	300-800	meter	UO	UO:0000008	Photograph analysis for seagrass species and percentage cover	Udotea_2012 June	10.1594/PANGAEA.846146	PANGAEA	10.1594/PANGAEA.846147	http://doi.pangaea.de/10.1594/PANGAEA.846147
Caulerpa	Georeferenced Photo Transects	32	3748	300-800	meter	UO	UO:0000008	Photograph analysis for seagrass species and percentage cover	Caulerpa_2012 June	10.1594/PANGAEA.846146	PANGAEA	10.1594/PANGAEA.846147	http://doi.pangaea.de/10.1594/PANGAEA.846147
Hydroclathrus	Georeferenced Photo Transects	32	3748	300-800	meter	UO	UO:0000008	Photograph analysis for seagrass species and percentage cover	Hydroclathrus_2012 June	10.1594/PANGAEA.846146	PANGAEA	10.1594/PANGAEA.846147	http://doi.pangaea.de/10.1594/PANGAEA.846147
Sargassum	Georeferenced Photo Transects	32	3748	300-800	meter	UO	UO:0000008	Photograph analysis for seagrass species and percentage cover	Sargassum_2012 June	10.1594/PANGAEA.846146	PANGAEA	10.1594/PANGAEA.846147	http://doi.pangaea.de/10.1594/PANGAEA.846147
Anemone	Georeferenced Photo Transects	32	3748	300-800	meter	UO	UO:0000008	Photograph analysis for seagrass species and percentage cover	Anemone_2012 June	10.1594/PANGAEA.846146	PANGAEA	10.1594/PANGAEA.846147	http://doi.pangaea.de/10.1594/PANGAEA.846147
Pinna	Georeferenced Photo Transects	32	3748	300-800	meter	UO	UO:0000008	Photograph analysis for seagrass species and percentage cover	Pinna_2012 June	10.1594/PANGAEA.846146	PANGAEA	10.1594/PANGAEA.846147	http://doi.pangaea.de/10.1594/PANGAEA.846147
Holothuroidea	Georeferenced Photo Transects	32	3748	300-800	meter	UO	UO:0000008	Photograph analysis for seagrass species and percentage cover	Holothuroidea_2012 June	10.1594/PANGAEA.846146	PANGAEA	10.1594/PANGAEA.846147	http://doi.pangaea.de/10.1594/PANGAEA.846147
Porifera	Georeferenced Photo Transects	32	3748	300-800	meter	UO	UO:0000008	Photograph analysis for seagrass species and percentage cover	Porifera_2012 June	10.1594/PANGAEA.846146	PANGAEA	10.1594/PANGAEA.846147	http://doi.pangaea.de/10.1594/PANGAEA.846147
Asteroidea	Georeferenced Photo Transects	32	3748	300-800	meter	UO	UO:0000008	Photograph analysis for seagrass species and percentage cover	Asteroidea_2012 June	10.1594/PANGAEA.846146	PANGAEA	10.1594/PANGAEA.846147	http://doi.pangaea.de/10.1594/PANGAEA.846147
Echinoidea	Georeferenced Photo Transects	32	3748	300-800	meter	UO	UO:0000008	Photograph analysis for seagrass species and percentage cover	Echinoidea_2012 June	10.1594/PANGAEA.846146	PANGAEA	10.1594/PANGAEA.846147	http://doi.pangaea.de/10.1594/PANGAEA.846147
Alismatales	Georeferenced Photo Transects	30	3213	300-800	meter	UO	UO:0000008	Photograph analysis for seagrass species and percentage cover	Alismatales_2013 February	10.1594/PANGAEA.846185	PANGAEA	10.1594/PANGAEA.846147	http://doi.pangaea.de/10.1594/PANGAEA.846147
Cymodocea serrulata	Georeferenced Photo Transects	30	3213	300-800	meter	UO	UO:0000008	Photograph analysis for seagrass species and percentage cover	Cymodocea serrulata_2013 February	10.1594/PANGAEA.846185	PANGAEA	10.1594/PANGAEA.846147	http://doi.pangaea.de/10.1594/PANGAEA.846147
Halophila spinulosa	Georeferenced Photo Transects	30	3213	300-800	meter	UO	UO:0000008	Photograph analysis for seagrass species and percentage cover	Halophila spinulosa_2013 February	10.1594/PANGAEA.846185	PANGAEA	10.1594/PANGAEA.846147	http://doi.pangaea.de/10.1594/PANGAEA.846147
Halophila ovalis	Georeferenced Photo Transects	30	3213	300-800	meter	UO	UO:0000008	Photograph analysis for seagrass species and percentage cover	Halophila ovalis_2013 February	10.1594/PANGAEA.846185	PANGAEA	10.1594/PANGAEA.846147	http://doi.pangaea.de/10.1594/PANGAEA.846147
Halodule uninervis	Georeferenced Photo Transects	30	3213	300-800	meter	UO	UO:0000008	Photograph analysis for seagrass species and percentage cover	Halodule uninervis_2013 February	10.1594/PANGAEA.846185	PANGAEA	10.1594/PANGAEA.846147	http://doi.pangaea.de/10.1594/PANGAEA.846147
Zostera muelleri	Georeferenced Photo Transects	30	3213	300-800	meter	UO	UO:0000008	Photograph analysis for seagrass species and percentage cover	Zostera muelleri_2013 February	10.1594/PANGAEA.846185	PANGAEA	10.1594/PANGAEA.846147	http://doi.pangaea.de/10.1594/PANGAEA.846147
Syringodium isoetifolium	Georeferenced Photo Transects	30	3213	300-800	meter	UO	UO:0000008	Photograph analysis for seagrass species and percentage cover	Syringodium isoetifolium_2013 February	10.1594/PANGAEA.846185	PANGAEA	10.1594/PANGAEA.846147	http://doi.pangaea.de/10.1594/PANGAEA.846147
Halimeda	Georeferenced Photo Transects	30	3213	300-800	meter	UO	UO:0000008	Photograph analysis for seagrass species and percentage cover	Halimeda_2013 February	10.1594/PANGAEA.846185	PANGAEA	10.1594/PANGAEA.846147	http://doi.pangaea.de/10.1594/PANGAEA.846147
Padina	Georeferenced Photo Transects	30	3213	300-800	meter	UO	UO:0000008	Photograph analysis for seagrass species and percentage cover	Padina_2013 February	10.1594/PANGAEA.846185	PANGAEA	10.1594/PANGAEA.846147	http://doi.pangaea.de/10.1594/PANGAEA.846147
Udotea	Georeferenced Photo Transects	30	3213	300-800	meter	UO	UO:0000008	Photograph analysis for seagrass species and percentage cover	Udotea_2013 February	10.1594/PANGAEA.846185	PANGAEA	10.1594/PANGAEA.846147	http://doi.pangaea.de/10.1594/PANGAEA.846147
Caulerpa	Georeferenced Photo Transects	30	3213	300-800	meter	UO	UO:0000008	Photograph analysis for seagrass species and percentage cover	Caulerpa_2013 February	10.1594/PANGAEA.846185	PANGAEA	10.1594/PANGAEA.846147	http://doi.pangaea.de/10.1594/PANGAEA.846147
Hydroclathrus	Georeferenced Photo Transects	30	3213	300-800	meter	UO	UO:0000008	Photograph analysis for seagrass species and percentage cover	Hydroclathrus_2013 February	10.1594/PANGAEA.846185	PANGAEA	10.1594/PANGAEA.846147	http://doi.pangaea.de/10.1594/PANGAEA.846147
Sargassum	Georeferenced Photo Transects	30	3213	300-800	meter	UO	UO:0000008	Photograph analysis for seagrass species and percentage cover	Sargassum_2013 February	10.1594/PANGAEA.846185	PANGAEA	10.1594/PANGAEA.846147	http://doi.pangaea.de/10.1594/PANGAEA.846147
Anemone	Georeferenced Photo Transects	30	3213	300-800	meter	UO	UO:0000008	Photograph analysis for seagrass species and percentage cover	Anemone_2013 February	10.1594/PANGAEA.846185	PANGAEA	10.1594/PANGAEA.846147	http://doi.pangaea.de/10.1594/PANGAEA.846147
Pinna	Georeferenced Photo Transects	30	3213	300-800	meter	UO	UO:0000008	Photograph analysis for seagrass species and percentage cover	Pinna_2013 February	10.1594/PANGAEA.846185	PANGAEA	10.1594/PANGAEA.846147	http://doi.pangaea.de/10.1594/PANGAEA.846147
Holothuroidea	Georeferenced Photo Transects	30	3213	300-800	meter	UO	UO:0000008	Photograph analysis for seagrass species and percentage cover	Holothuroidea_2013 February	10.1594/PANGAEA.846185	PANGAEA	10.1594/PANGAEA.846147	http://doi.pangaea.de/10.1594/PANGAEA.846147
Porifera	Georeferenced Photo Transects	30	3213	300-800	meter	UO	UO:0000008	Photograph analysis for seagrass species and percentage cover	Porifera_2013 February	10.1594/PANGAEA.846185	PANGAEA	10.1594/PANGAEA.846147	http://doi.pangaea.de/10.1594/PANGAEA.846147
Asteroidea	Georeferenced Photo Transects	30	3213	300-800	meter	UO	UO:0000008	Photograph analysis for seagrass species and percentage cover	Asteroidea_2013 February	10.1594/PANGAEA.846185	PANGAEA	10.1594/PANGAEA.846147	http://doi.pangaea.de/10.1594/PANGAEA.846147
Echinoidea	Georeferenced Photo Transects	30	3213	300-800	meter	UO	UO:0000008	Photograph analysis for seagrass species and percentage cover	Echinoidea_2013 February	10.1594/PANGAEA.846185	PANGAEA	10.1594/PANGAEA.846147	http://doi.pangaea.de/10.1594/PANGAEA.846147
